# Supplementary material for: Structural constraints of pyocin S2 import through the ferripyoverdine receptor FpvAI
Source: PNAS Nexus. 2024 Mar 27;3(4):pgae124. doi: 10.1093/pnasnexus/pgae124 (PMC10994204; doi:10.1093/pnasnexus/pgae124)
Supplement: pgae124_Supplementary_Data [file pgae124_supplementary_data.zip]

Archive with 6 entries (6 files):
- Goult_SI_Appendix_v2.pdf
- PNASNEXUS-PNASNEXUS-2024-00024R-s02.mp4
- PNASNEXUS-PNASNEXUS-2024-00024R-s03.mp4
- PNASNEXUS-PNASNEXUS-2024-00024R-s04.mp4
- PNASNEXUS-PNASNEXUS-2024-00024R-s05.mp4
- PNASNEXUS-PNASNEXUS-2024-00024R-s06.mp4
